# Supplementary material for: Anti-Inflammatory, Antioxidant, and Reparative Effects of Casearia sylvestris Leaf Derivatives on Periodontium In Vitro
Source: Antioxidants (Basel). 2025 Jul 23;14(8):901. doi: 10.3390/antiox14080901 (PMC12382619; doi:10.3390/antiox14080901)
Supplement: Supplementary file 1 [file antioxidants-14-00901-s001.zip]

Archive with 1 entries (1 files):
- antioxidants-3698920-supplementary.pdf
